# Supplementary material for: A naturalistic analysis of rTMS treatment outcomes for major depressive disorder in West Australian youth
Source: Front Psychiatry. 2025 Mar 4;16:1513339. doi: 10.3389/fpsyt.2025.1513339 (PMC11913841; doi:10.3389/fpsyt.2025.1513339)
Supplement: Supplementary file 1 [file DataSheet1.xlsx]

## Sheet: 1. Current Medication
	Medication	Class of Medication	Number of patients on medication
	quetiapine	atypical antipsychotic	16
	lorazepam	benzodiazepine	12
	Mirtazapine	tetracyclic antidepressant	12
	desvenlafaxine	SNRI antidepressant	9
	dexamphetamine	stimulant	8
	melatonin	insomnia	8
	Fluoxetine	SSRI antidepressant	6
	Lisdexamfetamine	stimulant	9
	lamotrigine	bipolar / anticonvulsant	6
	sertraline	SSRI antidepressant	6
	escitalopram	SSRI antidepressant	5
	venlafaxine	SNRI antidepressant	5
	Clonidine	α2A-adrenergic receptor	4
	diazepam	anxiolytic	3
	agomelatine	atypical antidepressant	3
	amitriptyline	tricyclic antidepressant	3
	Aripiprazole	atypical antipsychotic	2
	CBD oil	cannabidiol/nonpsychotropic	2
	duloxetine	SNRI antidepressant	3
	Fluvoxamine	SSRI antidepressant	2
	Lithium	mood stabilizer/antimanic	2
	Lurasidone	atypical antipsychotic	2
	mebeverine	antispasmodic	2
	Pregabalin	anticonvulsant, analgesic, and anxiolytic	2
	Aripiprazole	atypical antipsychotic	1
	armodafinil	stimulant	1
	Vortioxetine	serotonin modulator and stimulator	1
	Buspirone	anxiolytic	1
	clomipramine	tricyclic antidepressant	1
	dothiepin	tricyclic antidepressant	1
	Nortrypyline	tricyclic antidepressant	1
	Paroxetine	SSRI antidepressant	1
	propranolol	beta blocker	1
	Methylphenidate	stimulant	1
	slinda	progestogen-only pill	1
	Solriamfetol	Norepinephrine–dopamine reuptake inhibitors	1
	Tapentadol	opiate (narcotic) analgesic	1
	temazepam	benzodiazepine	1
	THC oil	psychotropic	1
	valproate	anticonvulsant	1
	zopiclone	sedative/hypnotic	1

## Sheet: 2. Comorbidities-Psych+Neuro
	Comorbidity	Number of patients with comorbidity
	Anxiety	30
	ADHD	11
	PTSD	12
	OCD	7
	ASD	6
	Bipolar type 2	2
	Chonric pain	2
	BPD	2
	Eating disorder / Anorexia	2
	Panic disorder	1
	Leanring disability	1

## Sheet: 3. TMS protocol+characteristics
	Variable		Left-sided rTMS	Right-sided rTMS	Bilateral rTMS
	DEMOGRAPHICS
	Mean age		21.14	21.8	20.6
	Gender
		Female	22	7	1
		Male	12	2	4
		ransgender	1	1	0
	CLINICAL SCALE SCORES
	DASS-21	Pre-TMS Depression	25.82 (n = 34)	27.67 (n = 10)	23.00 (n = 5)
		Mid-TMS Depression	20.37 (n = 20)	21.71 (n = 8)	21.71 (n = 5)
		Post-TMS Depression	15.39 (n = 28)	19.71 (n = 8)	21.20 (n = 5)
		Pre-TMS Anxiety	15.12 (n = 34)	25.30 (n = 10)	18.20 (n = 5)
		Mid-TMS Anxiety	13.40 (n = 30)	23.13 (n = 8)	12.00 (n = 5)
		Post-TMS Anxiety	11.00 (n = 28)	22.50 (n = 8)	13.60 (n = 5)
		Pre-TMS Stress	21.50 (n = 34)	28.70 (n = 10)	18.40 (n = 5)
		Mid-TMS Stress	18.60 (n = 30)	22.00 (n = 8)	17.60 (n = 5)
		Post-TMS Stress	15.70 (n = 28)	20.38 (n = 8)	13.80 (n = 5)
		Pre-TMS Suicide Ideation	1.90 (n = 34)	2.10 (n = 10)	1.80 (n = 5)
		Mid-TMS Suicide Ideation	1.52 (n = 30)	1.25 (n = 8)	1.50 (n = 5)
		Post-TMS Suicide Ideation	1.23 (n = 28)	1.00 (n = 8)	1.80 (n = 5)
	MADRS	Pre-MADRS total	32.97 (n = 33)	33.00 (n = 10)	37.80 (n = 5)
		Pre-MADRS Suicide Ideation	2.21 (n = 33)	2.40 (n = 10)	2.60 (n = 5)
		Post-MADRS total	18.06 (n = 18)	18.57 (n = 7)	18.00 (n = 4)
		Post-MADRS Suicide Ideation	0.74 (n = 18)	1.25 (n = 7)	1.60 (n = 4)
	QoL	Pre-TMS QoL	39.44 (n = 34)	39.36 (n = 10)	49.68 (n = 5)
		Mid-TMS QoL	51.35 (n = 30)	47.15 (n = 8)	48.82 (n = 5)
		Post-TMS QoL	54.76 (n = 28)	50.23 (n = 8)	28.40 (n = 5)
	CFQ	Pre-TMS CFQ	30.00 (n = 34)	34.20 (n = 10)	26.60 (n = 5)
		Mid-TMS CFQ	30.43 (n = 30)	32.88 (n = 8)	28.40 (n = 5)
		Post-TMS CFQ	29.04 (n = 28)	29.63 (n = 8)	25.40 (n = 5)
